# Supplementary material for: Evaluation of Euglena gracilis 815 as a New Candidate for Biodiesel Production
Source: Front Bioeng Biotechnol. 2022 Mar 25;10:827513. doi: 10.3389/fbioe.2022.827513 (PMC8990129; doi:10.3389/fbioe.2022.827513)
Supplement: Supplementary file 2 [file Table1.xlsx]

## Sheet: Sheet1
Table S1. Fatty acid composition (mg/g dw) of E. gracilis 815 cultured to Day 6 under different conditions.
	CM(L)	CM+E(L)	CM+E(D)	CM+G(L)	CM+G(D)
C12:0	0.2±0.05c	3.33±1.26a	1.15±0.25b	0.2±0.09c	1.34±0.06bc
C13:0	1.1±0.07c	2.64±1.24b	2.13±0.39b	1.2±0.62c	4.95±0.24a
C14:0	3.21±0.15b	31.74±4.4a	15.3±2.07a	3.71±1.8b	27.9±0.76a
C15:0	0.85±0.29c	2.9±1.58b	1.79±0.26b	1.05±0.65c	4.86±0.21a
C16:0	5.97±0.31c	18.66±2.02a	4.99±0.56ab	8.85±1.82ab	11.44±0.74b
C16:1	3.22±0.24a	1.94±1.17a	1.14±0.45a	3.7±1.84a	2.48±1.06a
C16:2	6.43±0.23a	4.39±1.98a	0.15±0.14b	6.48±2.94a	0.16±0.28b
C16:3	5.2±0.21a	6.29±2.84a	0.27±0.03b	7.07±3.32a	0.53±0.03b
C17:0	0.22±0.14c	0.55±0.22b	0.34±0.06b	0±0c	1.54±0.14a
C18:0	0.37±0.07b	2.79±1.34a	1.05±0.22ab	0.64±0.52b	2.88±0.16a
C18:1n9	1.79±0.12b	14.37±3.79a	1.64±0.32b	1.96±0.85b	4.38±0.95b
C18:2n6	7.4±0.34a	5.98±2.2a	0.45±0.07b	8.88±3.86a	0.55±0.06b
C18:3n6	11.59±0.54a	7.71±2.89b	0.37±0.08c	14.47±2.58a	0.87±0.05c
C20:2	1.37±0.11a	1.8±0.66a	0.9±0.15a	1.58±0.7a	1.44±0.06a
C20:3n6	0.35±0.09b	1.28±0.52a	0.48±0.07ab	0.27±0.11b	0.23±0.2b
C20:4n6	4.52±0.28a	6.39±2.35a	2.6±0.48a	5.37±2.62a	4.39±0.21a
C20:5n3	3.27±0.26a	1.53±0.65a	1.12±0.24a	3.79±1.78a	1.95±0.11a
C22:1n9	0.88±0.07ab	1.65±0.74a	0.3±0.04b	0.82±0.39ab	0.08±0.15b
C22:6n3	1.78±0.16ab	0.8±0.33b	0.48±0.1b	2.4±1.1a	0.83±0.08b
SAFA	11.96±0.55b	62.12±31.53a	46.3±6.62a	15.6±7.97b	54.86±6.08a
MUFA	5.9±0.44b	17.79±8.21a	5.35±0.31b	6.49±3.08b	6.95±0.07b
PUFA	41.95±2.24a	36.21±14.46ab	11.83±1.84b	50.22±22.42a	10.99±0.23b
TFA	59.82±3.16b	116.84±26.74a	63.45±6.27b	72.53±25.11b	72.89±0.57b
Different letters indicate significant difference according to ANOVA test at p ≤ 0.05.
